# Supplementary material for: The impact of computer–assisted technology on literacy acquisition during COVID-19-related school closures: Group–level effects and predictors of individual–level outcomes
Source: Front Psychol. 2022 Dec 2;13:1001555. doi: 10.3389/fpsyg.2022.1001555 (PMC9755674; doi:10.3389/fpsyg.2022.1001555)
Supplement: Supplementary file 1 [file Data_Sheet_1.zip]

Archive with 2 entries (2 files):
- Table 1.DOCX
- Table 2.DOCX
